# Supplementary material for: Formulation, Colloidal Characterization, and In Vitro Biological Effect of BMP-2 Loaded PLGA Nanoparticles for Bone Regeneration
Source: Pharmaceutics. 2019 Aug 3;11(8):388. doi: 10.3390/pharmaceutics11080388 (PMC6723283; doi:10.3390/pharmaceutics11080388)
Supplement: Supplementary file 1 [file pharmaceutics-11-00388-s001.zip]

Archive with 4 entries (3 files):
- pharmaceutics-542449-sm online/
- pharmaceutics-542449-sm online/empty_NPs (1).wmv
- pharmaceutics-542449-sm online/NP-BMP2 (2).wmv
- pharmaceutics-542449-sm online/supplementary materials - figure S 1 2.docx
